# Supplementary material for: Risk Prediction Models for Patients with Head and Neck Cancer among the Taiwanese Population
Source: Cancers (Basel). 2022 Oct 29;14(21):5338. doi: 10.3390/cancers14215338 (PMC9657226; doi:10.3390/cancers14215338)
Supplement: Supplementary file 1 [file cancers-14-05338-s001.zip]

Archive with 1 entries (1 files):
- cancers-1947684-supplementary.pdf
